# Supplementary material for: OrthoClust: an orthology-based network framework for clustering data across multiple species
Source: Genome Biol. 2014 Aug 28;15(8):R100. doi: 10.1186/gb-2014-15-8-r100 (PMC4289247; doi:10.1186/gb-2014-15-8-r100)
Supplement: Supplementary file 4 — Additional file 4: Dataset S3. All modENCODE RNA-Seq datasets used in our study. (XLSX 355 KB) [file 13059_2014_3371_MOESM4_ESM.xlsx]

## Sheet: Worm RNA-Seq Datsets
Strain or Stock	Cell Line	Biological ID	Description	Organ/Tissue	Age	Sex	Biological Replicate	RNA Fraction	Read Type	Stranded/Unstranded	Library Type	Library ID#	# of Mate Pairs	# of Single Reads	Ribosomal Depletion	Spike In Pool	GEO/SRA Sample Accession	Published/PMINS
DETAILED EMBRYONIC TIME COURSE (polyA+)
C. elegans N2	N/A	N2_EE_50-0	N2 embryonic time point data, polyA+ RNAseq - make eggs, hatch in absence of food to L1 arrest, add food, wait 50 hours, harvest eggs, incubate 0 minutes	Whole organism	EE	hermaphrodite	1	PolyA(+)	1X100,2X100,2X76	Unstranded	N.D.	N/A	18133008	265627	No	N/A	SRS258165	N
C. elegans N2	N/A	N2_EE_50-30	N2 embryonic time point data, polyA+ RNAseq - make eggs, hatch in absence of food to L1 arrest, add food, wait 50 hours, harvest eggs, incubate 30 minutes	Whole organism	EE	hermaphrodite	1	PolyA(+)	1X100,2X100,2X76	Unstranded	N.D.	N/A	11432603	785858	No	N/A	SRS258085	N
C. elegans N2	N/A	N2_EE_50-60	N2 embryonic time point data, polyA+ RNAseq - make eggs, hatch in absence of food to L1 arrest, add food, wait 50 hours, harvest eggs, incubate 60 minutes	Whole organism	EE	hermaphrodite	1	PolyA(+)	2X100,2X76	Unstranded	N.D.	N/A	10589168	0	No	N/A	SRS242229	N
C. elegans N2	N/A	N2_EE_50-90	N2 embryonic time point data, polyA+ RNAseq - make eggs, hatch in absence of food to L1 arrest, add food, wait 50 hours, harvest eggs, incubate 90 minutes	Whole organism	EE	hermaphrodite	1	PolyA(+)	2X100,2X76	Unstranded	N.D.	N/A	25482684	0	No	N/A	SRS258166	N
C. elegans N2	N/A	N2_EE_50-120	N2 embryonic time point data, polyA+ RNAseq - make eggs, hatch in absence of food to L1 arrest, add food, wait 50 hours, harvest eggs, incubate 120 minutes	Whole organism	EE	hermaphrodite	1	PolyA(+)	2X100,2X76	Unstranded	N.D.	N/A	15130008	0	No	N/A	SRS242382	N
C. elegans N2	N/A	N2_EE_50-150	N2 embryonic time point data, polyA+ RNAseq - make eggs, hatch in absence of food to L1 arrest, add food, wait 50 hours, harvest eggs, incubate 150 minutes	Whole organism	EE	hermaphrodite	1	PolyA(+)	2X100	Unstranded	N.D.	N/A	12731777	0	No	N/A	SRS266274	N
C. elegans N2	N/A	N2_EE_50-180	N2 embryonic time point data, polyA+ RNAseq - make eggs, hatch in absence of food to L1 arrest, add food, wait 50 hours, harvest eggs, incubate 180 minutes	Whole organism	EE	hermaphrodite	1	PolyA(+)	2X100	Unstranded	N.D.	N/A	23996449	0	No	N/A	SRS266269	N
C. elegans N2	N/A	N2_EE_50-210	N2 embryonic time point data, polyA+ RNAseq - make eggs, hatch in absence of food to L1 arrest, add food, wait 50 hours, harvest eggs, incubate 210 minutes	Whole organism	EE	hermaphrodite	1	PolyA(+)	1X100,2X100	Unstranded	N.D.	N/A	9760861	701572	No	N/A	SRS266275	N
C. elegans N2	N/A	N2_EE_50-240	N2 embryonic time point data, polyA+ RNAseq - make eggs, hatch in absence of food to L1 arrest, add food, wait 50 hours, harvest eggs, incubate 240 minutes	Whole organism	EE	hermaphrodite	1	PolyA(+)	2X100	Unstranded	N.D.	N/A	9391671	0	No	N/A	SRS266270	N
C. elegans N2	N/A	N2_EE_50-300	N2 embryonic time point data, polyA+ RNAseq - make eggs, hatch in absence of food to L1 arrest, add food, wait 50 hours, harvest eggs, incubate 300 minutes	Whole organism	EE	hermaphrodite	1	PolyA(+)	2X100	Unstranded	N.D.	N/A	12182604	0	No	N/A	SRS266880	N
C. elegans N2	N/A	N2_EE_50-330	N2 embryonic time point data, polyA+ RNAseq - make eggs, hatch in absence of food to L1 arrest, add food, wait 50 hours, harvest eggs, incubate 330 minutes	Whole organism	EE	hermaphrodite	1	PolyA(+)	2X100	Unstranded	N.D.	N/A	10873497	0	No	N/A	SRS266265	N
C. elegans N2	N/A	N2_EE_50-360	N2 embryonic time point data, polyA+ RNAseq - make eggs, hatch in absence of food to L1 arrest, add food, wait 50 hours, harvest eggs, incubate 360 minutes	Whole organism	EE	hermaphrodite	1	PolyA(+)	2X100	Unstranded	N.D.	N/A	10788062	0	No	N/A	SRS266266	N
C. elegans N2	N/A	N2_EE_50-390	N2 embryonic time point data, polyA+ RNAseq - make eggs, hatch in absence of food to L1 arrest, add food, wait 50 hours, harvest eggs, incubate 390 minutes	Whole organism	EE	hermaphrodite	1	PolyA(+)	1X100,2X100	Unstranded	N.D.	N/A	10313574	645881	No	N/A	SRS266267	N
C. elegans N2	N/A	N2_EE_50-420	N2 embryonic time point data, polyA+ RNAseq - make eggs, hatch in absence of food to L1 arrest, add food, wait 50 hours, harvest eggs, incubate 420 minutes	Whole organism	EE	hermaphrodite	1	PolyA(+)	2X100	Unstranded	N.D.	N/A	11836263	0	No	N/A	SRS266268	N
C. elegans N2	N/A	N2_EE_50-450	N2 embryonic time point data, polyA+ RNAseq - make eggs, hatch in absence of food to L1 arrest, add food, wait 50 hours, harvest eggs, incubate 450 minutes	Whole organism	EE	hermaphrodite	1	PolyA(+)	2X100	Unstranded	N.D.	N/A	18540513	0	No	N/A	SRS266277	N
C. elegans N2	N/A	N2_EE_50-480	N2 embryonic time point data, polyA+ RNAseq - make eggs, hatch in absence of food to L1 arrest, add food, wait 50 hours, harvest eggs, incubate 480 minutes	Whole organism	EE	hermaphrodite	1	PolyA(+)	1X100,2X100	Unstranded	N.D.	N/A	17846952	2558006	No	N/A	SRS266271	N
C. elegans N2	N/A	N2_EE_50-510	N2 embryonic time point data, polyA+ RNAseq - make eggs, hatch in absence of food to L1 arrest, add food, wait 50 hours, harvest eggs, incubate 510 minutes	Whole organism	EE	hermaphrodite	1	PolyA(+)	1X100,2X100	Unstranded	N.D.	N/A	15833131	3337176	No	N/A	SRS266278	N
C. elegans N2	N/A	N2_EE_50-540	N2 embryonic time point data, polyA+ RNAseq - make eggs, hatch in absence of food to L1 arrest, add food, wait 50 hours, harvest eggs, incubate 540 minutes	Whole organism	EE	hermaphrodite	1	PolyA(+)	1X100,2X100	Unstranded	N.D.	N/A	18360363	2552015	No	N/A	SRS266272	N
C. elegans N2	N/A	N2_EE_50-570	N2 embryonic time point data, polyA+ RNAseq - make eggs, hatch in absence of food to L1 arrest, add food, wait 50 hours, harvest eggs, incubate 570 minutes	Whole organism	EE	hermaphrodite	1	PolyA(+)	2X100	Unstranded	N.D.	N/A	17506528	0	No	N/A	SRS266261	N
C. elegans N2	N/A	N2_EE_50-600	N2 embryonic time point data, polyA+ RNAseq - make eggs, hatch in absence of food to L1 arrest, add food, wait 50 hours, harvest eggs, incubate 600 minutes	Whole organism	EE	hermaphrodite	1	PolyA(+)	1X100,2X100	Unstranded	N.D.	N/A	14880656	1816771	No	N/A	SRS266262	N
C. elegans N2	N/A	N2_EE_50-630	N2 embryonic time point data, polyA+ RNAseq - make eggs, hatch in absence of food to L1 arrest, add food, wait 50 hours, harvest eggs, incubate 630 minutes	Whole organism	EE	hermaphrodite	1	PolyA(+)	2X100	Unstranded	N.D.	N/A	16992196	0	No	N/A	SRS266263	N
C. elegans N2	N/A	N2_EE_50-660	N2 embryonic time point data, polyA+ RNAseq - make eggs, hatch in absence of food to L1 arrest, add food, wait 50 hours, harvest eggs, incubate 660 minutes	Whole organism	EE	hermaphrodite	1	PolyA(+)	2X100	Unstranded	N.D.	N/A	15100347	0	No	N/A	SRS266264	N
C. elegans N2	N/A	N2_EE_50-690	N2 embryonic time point data, polyA+ RNAseq - make eggs, hatch in absence of food to L1 arrest, add food, wait 50 hours, harvest eggs, incubate 690 minutes	Whole organism	EE	hermaphrodite	1	PolyA(+)	2X100	Unstranded	N.D.	N/A	12533518	0	No	N/A	SRS266273	N
C. elegans N2	N/A	N2_EE_50-720	N2 embryonic time point data, polyA+ RNAseq - make eggs, hatch in absence of food to L1 arrest, add food, wait 50 hours, harvest eggs, incubate 720 minutes	Whole organism	EE	hermaphrodite	1	PolyA(+)	2X100	Unstranded	N.D.	N/A	15112287	0	No	N/A	SRS266279	N
C. elegans N2	N/A	L1_N2_L1-1	combined set containing polyA+ biological replicates L1 and N2_L1-1	Whole organism	L1	hermaphrodite	combined	PolyA(+)	2X36,1X76	Unstranded	N.D.	N/A	42336602	73805921	No	N/A	SRS003005,SRS151153	N
C. elegans N2	N/A	L2_N2_L2-4	combined set containing polyA+ biological replicates L2 and N2_L2-4	Whole organism	L2	hermaphrodite	combined	PolyA(+)	1x36,1X76	Unstranded	N.D.	N/A	0	#REF!	No	N/A	SRS001788,SRS174229	N
C. elegans N2	N/A	L3_N2_L3-1	combined set containing polyA+ biological replicates L3 and N2_L3-1	Whole organism	L3	hermaphrodite	combined	PolyA(+)	1x36,1X76	Unstranded	N.D.	N/A	0	#REF!	No	N/A	SRS001790,SRS150938	N
C. elegans N2	N/A	DauerDAF2-2	dauer daf-2(el370) polyA+ biological replicate 2	Whole organism	dauer	hermaphrodite	2	PolyA(+)	1X76	Unstranded	N.D.	N/A	0	5153389	No	N/A	SRS269390	N
C. elegans N2	N/A	DauerEntryDAF2-2	dauer entry daf-2(e1370) polyA+ biological replicate 2	Whole organism	dauer entry	hermaphrodite	2	PolyA(+)	1X76	Unstranded	N.D.	N/A	0	26268841	No	N/A	SRS174141	N
C. elegans N2	N/A	DauerExitDAF2-2	dauer exit daf-2(e1370) polyA+ biological replicate 2	Whole organism	dauer exit	hermaphrodite	2	PolyA(+)	1X76	Unstranded	N.D.	N/A	0	9543812	No	N/A	SRS151144	N
C. elegans N2	N/A	L4_L4b	combined set containing polyA+ replicates L4 and L4b	Whole organism	L4	hermaphrodite	1	PolyA(+)	1X36	Unstranded	N.D.	N/A	0	#REF!	No	N/A	SRS001791,SRS004864
C. elegans N2	N/A	YA_N2_Yad-1	combined set containing polyA+ biological replicates YA and N2_Yad-1	Whole organism	YA	hermaphrodite	combined	PolyA(+)	1x36,1X76	Unstranded	N.D.	N/A	0	#REF!	No	N/A	SRS001789,SRS178501
C. elegans N2	N/A	AdultSPE9	Adult spe-9 polyA+	Whole organism	Adult	hermaphrodite	1	PolyA(+)	1X36	Unstranded	N.D.	N/A	0	65295186	No	N/A	SRS004857	Y; 21177976

## Sheet: Fly RNA-Seq Datasets
Strain or Stock	Cell Line	Biological ID	Description	Organ/Tissue	Age	Sex	Biological Replicate	RNA Fraction	Read Type	Stranded/Unstranded	Library Type	Library ID#	# of Mate Pairs	# of Single Reads	Ribosomal Depletion	Spike In Pool	GEO/SRA Sample Accession	Published before?
y:cn,bw,sp†	N/A	BS153	adult female 1 d	Whole organism	Adult	Female	1	PolyA(+)	1X75,1X76,2X76	Unstranded	Illumina mRNA¶	N/A	20776923	80142190	No	N.D.	SRS004689	Y: 21179090
y; cn bw sp	N/A	BS165	adult female 30 d	Whole organism	Adult	Female	1	PolyA(+)	1X75,1X76,2X76	Unstranded	Illumina mRNA	N/A	29592802	30225753	No	N.D.	SRS004692	Y: 21179090
y; cn bw sp	N/A	BS159	adult female 5 d	Whole organism	Adult	Female	1	PolyA(+)	1X75,1X76,2X76	Unstranded	Illumina mRNA	N/A	26401778	37939911	No	N.D.	SRS004693	Y: 21179090
y; cn bw sp	N/A	BS150	adult male 1 d	Whole organism	Adult	Male	1	PolyA(+)	1X75,1X76,2X76	Unstranded	Illumina mRNA	N/A	24437147	62761079	No	N.D.	SRS004695	Y: 21179090
y; cn bw sp	N/A	BS162	adult male 30 d	Whole organism	Adult	Male	1	PolyA(+)	1X75,1X76,2X76	Unstranded	Illumina mRNA	N/A	14021405	75975031	No	N.D.	SRS004697	Y: 21179090
y; cn bw sp	N/A	BS156	adult male 5 d	Whole organism	Adult	Male	1	PolyA(+)	1X75,1X76,2X76	Unstranded	Illumina mRNA	N/A	44435030	34037841	No	N.D.	SRS004696	Y: 21179090
y; cn bw sp	N/A	BS40	Embryos 0-2 hr	Whole organism	0-2	Mixed Male/Female	1	PolyA(+)	1X75,1X76,2X76	Unstranded	Illumina mRNA	N/A	34013598	32843141	No	N.D.	SRS004668	Y: 21179090
y; cn bw sp	N/A	BS55	Embryos 10-12 hr	Whole organism	10-12	Mixed Male/Female	1	PolyA(+)	1X75,1X76,2X76	Unstranded	Illumina mRNA	N/A	40128800	58610532	No	N.D.	SRS004673	Y: 21179090
y; cn bw sp	N/A	BS58	Embryos 12-14 hr	Whole organism	12-14	Mixed Male/Female	1	PolyA(+)	1X75,1X76,2X76	Unstranded	Illumina mRNA	N/A	53917925	72275543	No	N.D.	SRS004674	Y: 21179090
y; cn bw sp	N/A	BS62	Embryos 14-16 hr	Whole organism	14-16	Mixed Male/Female	1	PolyA(+)	1X75,1X76,2X76	Unstranded	Illumina mRNA	N/A	41688931	53877799	No	N.D.	SRS004675	Y: 21179090
y; cn bw sp	N/A	BS66	Embryos 16-18 hr	Whole organism	16-18	Mixed Male/Female	1	PolyA(+)	1X75,1X76,2X76	Unstranded	Illumina mRNA	N/A	28079995	61074453	No	N.D.	SRS004676	Y: 21179090
y; cn bw sp	N/A	BS67	Embryos 18-20 hr	Whole organism	18-20	Mixed Male/Female	1	PolyA(+)	1X75,1X76,2X76	Unstranded	Illumina mRNA	N/A	27469135	71648227	No	N.D.	SRS004677	Y: 21179090
y; cn bw sp	N/A	BS43	Embryos 2-4 hr	Whole organism	2-4	Mixed Male/Female	1	PolyA(+)	1X75,1X76,2X76	Unstranded	Illumina mRNA	N/A	22850977	33902528	No	N.D.	SRS004669	Y: 21179090
y; cn bw sp	N/A	BS71	Embryos 20-22 hr	Whole organism	20-22	Mixed Male/Female	1	PolyA(+)	1X75,1X76,2X76	Unstranded	Illumina mRNA	N/A	19688143	34391212	No	N.D.	SRS004678	Y: 21179090
y; cn bw sp	N/A	BS73	Embryos 22-24 hr	Whole organism	22-24	Mixed Male/Female	1	PolyA(+)	1X75,1X76,2X76	Unstranded	Illumina mRNA	N/A	48327111	58830086	No	N.D.	SRS004679	Y: 21179090
y; cn bw sp	N/A	BS46	Embryos 4-6 hr	Whole organism	4-6	Mixed Male/Female	1	PolyA(+)	1X75,1X76,2X76	Unstranded	Illumina mRNA	N/A	63572282	66265211	No	N.D.	SRS004670	Y: 21179090
y; cn bw sp	N/A	BS49	Embryos 6-8 hr	Whole organism	6-8	Mixed Male/Female	1	PolyA(+)	1X75,1X76,2X76	Unstranded	Illumina mRNA	N/A	35779153	47115246	No	N.D.	SRS004671	Y: 21179090
y; cn bw sp	N/A	BS54	Embryos 8-10 hr	Whole organism	8-10	Mixed Male/Female	1	PolyA(+)	1X75,1X76,2X76	Unstranded	Illumina mRNA	N/A	27513786	52543247	No	N.D.	SRS004672	Y: 21179090
y; cn bw sp	N/A	BS107	L1 larvae	Whole organism	L1	Mixed Male/Female	1	PolyA(+)	1X75,1X76,2X76	Unstranded	Illumina mRNA	N/A	30189224	65281580	No	N.D.	SRS004680	Y: 21179090
y; cn bw sp	N/A	BS111	L2 larvae	Whole organism	L2	Mixed Male/Female	1	PolyA(+)	1X75,1X76,2X76	Unstranded	Illumina mRNA	N/A	61217795	66375040	No	N.D.	SRS004681	Y: 21179090
y; cn bw sp	N/A	BS113	L3 larvae 12 hr post-molt	Whole organism	L3	Mixed Male/Female	1	PolyA(+)	1X75,1X76,2X76	Unstranded	Illumina mRNA	N/A	19936100	32763657	No	N.D.	SRS004682	Y: 21179090
y; cn bw sp	N/A	BS196	L3 larvae PS 1-2	Whole organism	L3	Mixed Male/Female	1	PolyA(+)	1X75,1X76,2X76	Unstranded	Illumina mRNA	N/A	21391728	36677210	No	N.D.	SRS004686	Y: 21179090
y; cn bw sp	N/A	BS200	L3 larvae PS 3-6	Whole organism	L3	Mixed Male/Female	1	PolyA(+)	1X75,1X76,2X76	Unstranded	Illumina mRNA	N/A	14759565	42937112	No	N.D.	SRS004687	Y: 21179090
y; cn bw sp	N/A	BS203	L3 larvae PS 7-9	Whole organism	L3	Mixed Male/Female	1	PolyA(+)	1X75,1X76,2X76	Unstranded	Illumina mRNA	N/A	17906524	67593286	No	N.D.	SRS004867	Y: 21179090
y; cn bw sp	N/A	BS137	pupae WPP 2 d	Whole organism	L4/Pupa	Mixed Male/Female	1	PolyA(+)	1X75,1X76,2X76	Unstranded	Illumina mRNA	N/A	20204796	76988761	No	N.D.	SRS004869	Y: 21179090
y; cn bw sp	N/A	BS140	pupae WPP 3 d	Whole organism	L4/Pupa	Mixed Male/Female	1	PolyA(+)	1X75,1X76,2X76	Unstranded	Illumina mRNA	N/A	34322086	85632302	No	N.D.	SRS004870	Y: 21179090
y; cn bw sp	N/A	BS143	pupae WPP 4 d	Whole organism	L4/Pupa	Mixed Male/Female	1	PolyA(+)	1X75,1X76,2X76	Unstranded	Illumina mRNA	N/A	21449164	63489154	No	N.D.	SRS004703	Y: 21179090
y; cn bw sp	N/A	BS129	white pre-pupae	Whole organism	L4/Pupa	Mixed Male/Female	1	PolyA(+)	1X75,1X76,2X76	Unstranded	Illumina mRNA	N/A	16208706	81336477	No	N.D.	SRS004868	Y: 21179090
y; cn bw sp	N/A	BS133	WPP 12 hr	Whole organism	L4/Pupa	Mixed Male/Female	1	PolyA(+)	1X75,1X76,2X76	Unstranded	Illumina mRNA	N/A	35200824	59097137	No	N.D.	SRS004701	Y: 21179090
y; cn bw sp	N/A	BS136	WPP 24 hr	Whole organism	L4/Pupa	Mixed Male/Female	1	PolyA(+)	1X75,1X76,2X76	Unstranded	Illumina mRNA	N/A	25546762	54193268	No	N.D.	SRS004702	Y: 21179090
